# Supplementary material for: Hazard Identification and Risk Prioritization Among Vendors and Visitors of a Traditional Wet Market in Padang, West Sumatra, Indonesia
Source: Int J Environ Res Public Health. 2026 Jul 22;23(7):941. doi: 10.3390/ijerph23070941 (PMC13409861; doi:10.3390/ijerph23070941)
Supplement: Supplementary file 1 [file ijerph-23-00941-s001.zip]

Archive with 1 entries (1 files):
- ijerph-4400359-supplementary.pdf
